# Supplementary material for: Fluorinated PEG-PEI Coated Magnetic Nanoparticles for siRNA Delivery and CXCR4 Knockdown
Source: Nanomaterials (Basel). 2022 May 16;12(10):1692. doi: 10.3390/nano12101692 (PMC9146302; doi:10.3390/nano12101692)
Supplement: Supplementary file 1 [file nanomaterials-12-01692-s001.zip]

Archive with 1 entries (1 files):
- nanomaterials-1707003-supplementary.pdf
